# Supplementary material for: Proteomic Signatures of Adiposomes Track Cardiometabolic Risk Reduction Following Bariatric Surgery
Source: Int J Mol Sci. 2026 May 29;27(11):4939. doi: 10.3390/ijms27114939 (PMC13257330; doi:10.3390/ijms27114939)
Supplement: Supplementary file 1 [file ijms-27-04939-s001.zip]

Archive with 1 entries (1 files):
- ijms-4260604-supplementary.pdf
